# Supplementary material for: Age- and sex-specific transcriptomic changes drive the prothrombotic potential of megakaryocytes
Source: Biomark Res. 2025 Oct 14;13:128. doi: 10.1186/s40364-025-00830-x (PMC12522640; doi:10.1186/s40364-025-00830-x)
Supplement: Supplementary file 3 — Supplementary Material 3. [file 40364_2025_830_MOESM3_ESM.xlsx]

## Sheet: Read Me
Column Name	Description
gene	Gene symbol.
p_val	Raw p-value from differential expression test (Wilcoxon rank-sum test).
avg_log2FC	Average log2 fold change of expression between the two groups (computed by Seurat).
pct.1	Proportion of cells expressing the gene in group 1 (e.g., old).
pct.2	Proportion of cells expressing the gene in group 2 (e.g., young).
p_val_adj	Adjusted p-value using Benjamini-Hochberg correction for multiple testing.
cluster	Megakaryocyte subpopulation cluster assignment (e.g., Mk1, Mk2, Mk3, etc.).
sex	Sex of the sample (male or female).
foldchange	Fold change on a linear scale (computed from pct.1 / pct.2 or derived from log2FC for intuitive presentation).
Note on avg_log2FC vs foldchange:
avg_log2FC represents the log-transformed fold change (base 2), commonly used for statistical analysis and visualization.
foldchange shows the same expression difference in linear scale for easier interpretation in the manuscript.

## Sheet: Sheet1
gene	p_val	avg_log2FC	pct.1	pct.2	p_val_adj	cluster	sex	foldchange
Hspa1a	2.51171e-66	3.92543	0.854	0.053	4.132e-62	Mk3	male	15.1941
Casp4	2.42253e-57	3.91751	0.765	0.038	3.98531e-53	Mk3	male	15.1108
Fos	4.86436e-67	3.61147	0.887	0.053	8.00236e-63	Mk3	male	12.2226
Tmem163	4.14040712150511e-50	3.51533	0.746	0.06	6.81138375558806e-46	Mk3	male	11.4346
Casp4	6.08714e-13	3.26107	0.304	0.021	1.0014e-08	Mk3	female	9.58696
Htr2a	6.32352347743763e-25	3.12928	0.565	0.042	1.04028284727326e-20	Mk3	female	8.75
Fos	3.9977e-10	2.89652	0.882	0.301	6.57661e-06	Mk5	male	7.44627
Mrps18b	2.094617e-06	2.66296	0.15	0.03	3.445854e-02	Mk3	male	6.33333
Mrps18a	1.024681e-07	2.40304	0.174	0.03	1.685702e-03	Mk3	male	5.28915
Casp7	1.34492e-08	2.36626	0.275	0.048	0.000221253	Mk3	female	5.15601
Mrps15	1.635175e-32	2.05309	0.657	0.098	2.690026e-28	Mk3	male	4.14995
Cxcl5	3.60762e-09	1.90041	0.11	0.037	5.9349e-05	Mk2	male	3.73319
Mrpl17	2.903743e-06	1.87902	0.239	0.058	4.776948e-02	Mk3	female	3.67826
Mrps26	6.154804e-35	1.81848	0.714	0.113	1.012527e-30	Mk3	male	3.52709
Hspa1b	2.17948e-22	1.75878	0.911	0.553	3.58547e-18	Mk3	male	3.38413
Cd74	8.51498e-07	1.75008	0.352	0.18	0.014008	Mk3	male	3.36377
Fos	1.15166e-10	1.72095	0.756	0.354	1.8946e-06	Mk4	male	3.29654
Mrpl15	2.280725e-32	1.69521	0.723	0.128	3.752020e-28	Mk3	male	3.23824
Jun	2.97789e-48	1.67369	0.995	0.959	4.89893e-44	Mk3	male	3.19029
Mrps17	5.831521e-41	1.65556	0.798	0.124	9.593435e-37	Mk3	male	3.15045
Snx24	2.47991465969278e-08	1.64916	0.641	0.291	0.000407971	Mk4	male	3.13652
Tmem163	8.47389826784526e-11	1.62364	0.384	0.074	1.39404100404322e-06	Mk3	female	3.08152
Fosb	1.12262e-07	1.61319	0.794	0.418	0.00184682	Mk4	male	3.05928
Stat1	2.00639e-11	1.57236	0.377	0.063	3.30072e-07	Mk3	female	2.97391
Selp	2.33950876527972e-11	1.54395	0.809	0.354	3.84872586976166e-07	Mk4	male	2.91593
Mrps5	1.883596e-15	1.47811	0.488	0.139	3.098703e-11	Mk3	male	2.78584
Fosb	2.83312e-33	1.45542	0.948	0.88	4.66076e-29	Mk3	male	2.74235
Jun	1.48281e-07	1.44649	1	0.992	0.00243938	Mk5	male	2.72544
Mrpl14	1.629037e-35	1.41842	0.864	0.195	2.679928e-31	Mk3	male	2.67293
Cxcl5	2.00674e-21	1.40874	0.137	0.038	3.30129e-17	Mk1	male	2.65505
Ndufs3	5.599561e-21	1.36851	0.545	0.109	9.211837e-17	Mk3	male	2.58203
Mtfr1l	4.157737e-07	1.35418	0.326	0.09	0.00683989	Mk3	female	2.55652
Hspa1b	1.81715e-15	1.3495	0.575	0.42	2.98939e-11	Mk2	male	2.54824
Mrpl17	5.985837e-29	1.33255	0.765	0.162	9.847300e-25	Mk3	male	2.51847
Casp4	2.01974e-07	1.23574	0.521	0.275	0.00332268	Mk2	female	2.35503
Eif2ak2	1.68817e-12	1.21622	0.493	0.106	2.77721e-08	Mk3	female	2.32337
Uqcrfs1	4.517938e-24	1.1656	0.657	0.143	7.432459e-20	Mk3	male	2.24326
Casp4	3.14793e-09	1.1252	0.45	0.256	5.17866e-05	Mk1	female	2.18132
Mrps36	3.940437e-24	1.12281	0.681	0.147	6.482412e-20	Mk3	male	2.17771
Mrps12	6.951529e-12	1.09818	0.385	0.102	1.143596e-07	Mk3	male	2.14085
Tmem163	8.94868240139247e-10	1.09089	0.521	0.305	1.47214774185307e-05	Mk1	female	2.13005
Hspa1a	6.60219e-08	1.08947	0.412	0.302	0.00108613	Mk2	male	2.12795
Mrpl21	4.177367e-19	1.078	0.742	0.301	6.872187e-15	Mk3	male	2.11111
Fos	3.79274e-27	1.07686	0.541	0.324	6.23943e-23	Mk1	male	2.10944
Acox1	1.070228e-17	1.07635	0.58	0.095	1.760633e-13	Mk3	female	2.1087
Mrps18c	1.309269e-23	1.05992	0.681	0.154	2.153879e-19	Mk3	male	2.08482
Fos	6.22896e-08	1.0578	0.453	0.344	0.00102473	Mk2	male	2.08176
Gp1bb	2.19064948149364e-20	1.0564	0.535	0.331	3.60383746200519e-16	Mk2	male	2.07974
Ndufv1	3.374268e-22	1.02205	0.638	0.135	5.551008e-18	Mk3	male	2.0308
Ndufs8	3.857306e-22	0.992998	0.869	0.357	6.345654e-18	Mk3	male	1.99032
Selp	4.30280865755246e-21	0.973519	0.625	0.396	7.07855052253955e-17	Mk2	male	1.96362
Gp1bb	8.99975167224818e-26	0.944748	0.468	0.289	1.48054914760155e-21	Mk1	male	1.92485
Selp	5.38756859909296e-32	0.937244	0.962	0.226	8.86308910236783e-28	Mk3	male	1.91487
Uqcr10	5.613024e-28	0.934845	1	0.974	9.233986e-24	Mk3	male	1.91169
Mrpl33	2.784545e-20	0.928905	0.995	0.94	4.580855e-16	Mk3	male	1.90383
Hspa1b	2.01953e-18	0.898323	0.624	0.467	3.32233e-14	Mk1	male	1.8639
Fosb	8.19866e-24	0.893892	0.675	0.455	1.34876e-19	Mk1	male	1.85818
Mrpl52	8.597390e-25	0.869009	0.991	0.91	1.414357e-20	Mk3	male	1.82641
Hspa1a	2.31614e-16	0.838081	0.511	0.354	3.81028e-12	Mk1	male	1.78767
Jun	8.72677e-08	0.823473	0.962	0.835	0.00143564	Mk4	male	1.76966
Cox8a	2.831766e-19	0.795874	1	0.992	4.658539e-15	Mk3	male	1.73613
Selp	1.60552095103677e-37	0.784253	0.722	0.454	2.6412425165506e-33	Mk1	male	1.7222
Cox5b	6.263043e-17	0.771497	0.995	0.981	1.030333e-12	Mk3	male	1.70704
Ndufc2	4.893248e-34	0.761681	1	0.951	8.049883e-30	Mk3	male	1.69547
Uqcrh	2.664703e-20	0.756672	1	0.989	4.383703e-16	Mk3	male	1.68959
Tmem163	8.87330306986531e-21	0.710838	0.493	0.306	1.45974708802354e-16	Mk1	male	1.63675
Mrps24	2.708957e-12	0.684536	0.911	0.564	4.456505e-08	Mk3	male	1.60719
Jun	4.5617e-25	0.642674	0.953	0.864	7.50446e-21	Mk1	male	1.56122
Mrps21	7.108345e-12	0.60031	0.901	0.541	1.169394e-07	Mk3	male	1.51604
Prdx5	4.418322e-18	0.592055	0.633	0.482	7.268582e-14	Mk1	male	1.50739
Lyz2	5.99207e-16	0.582672	0.664	0.536	9.85755e-12	Mk1	male	1.49762
Mrpl36	2.450895e-07	0.573914	0.822	0.583	4.031967e-03	Mk3	male	1.48856
Mrpl52	6.256316e-24	0.567022	0.811	0.7	1.029227e-19	Mk1	male	1.48146
Mrpl30	1.602807e-11	0.562997	0.925	0.632	2.636778e-07	Mk3	male	1.47733
Mrpl34	1.695041e-08	0.560181	0.892	0.643	2.788511e-04	Mk3	male	1.47445
Jun	3.4532e-10	0.530776	0.918	0.827	5.68085e-06	Mk2	male	1.44471
Ndufa7	7.160222e-15	0.526042	0.995	0.985	1.177928e-10	Mk3	male	1.43997
Ndufa13	1.435251e-14	0.517112	0.995	0.97	2.361131e-10	Mk3	male	1.43109
Ndufa13	7.751869e-21	0.515028	0.833	0.736	1.275260e-16	Mk1	male	1.42902
Mrpl48	2.207588e-09	0.511714	0.488	0.184	3.631702e-05	Mk3	male	1.42574
Sod2	1.90079e-10	0.50521	0.939	0.692	3.126989e-06	Mk3	male	1.41933
Cox6c	1.913790e-10	0.501773	1	0.992	3.148376e-06	Mk3	male	1.41595
Ndufa13	3.759381e-10	0.495701	0.799	0.733	6.184558e-06	Mk2	male	1.41001
Ndufb9	3.786979e-13	0.490245	1	0.981	6.229959e-09	Mk3	male	1.40468
Mrpl23	1.128141e-06	0.488103	0.939	0.786	1.855905e-02	Mk3	male	1.4026
Itga2b	4.53083080954287e-25	0.47547	0.996	0.997	7.45366976477898e-21	Mk2	male	1.39037
Park7	4.452783e-20	0.465856	1	0.974	7.325273e-16	Mk3	male	1.38114
Mrpl24	1.608481e-07	0.462795	0.869	0.62	2.646112e-03	Mk3	male	1.37821
Cox7a2	3.006650e-08	0.459736	1	0.981	4.946239e-04	Mk3	male	1.37529
Cox8a	6.893588e-34	0.459305	0.979	0.934	1.134064e-29	Mk1	male	1.37488
Mrpl52	1.243590e-07	0.430244	0.741	0.664	2.045829e-03	Mk2	male	1.34746
Cox4i1	1.628590e-08	0.419989	1	0.992	2.679194e-04	Mk3	male	1.33792
Cox5b	4.231085e-17	0.419375	0.888	0.826	6.960558e-13	Mk1	male	1.33735
Ndufb11	4.618225e-10	0.412129	0.739	0.659	7.597443e-06	Mk1	male	1.33065
Cox7c	5.379328e-09	0.409761	1	0.989	8.849533e-05	Mk3	male	1.32847
Cox6c	2.829064e-27	0.397427	0.972	0.947	4.654093e-23	Mk1	male	1.31716
Ndufa8	1.481739e-08	0.391495	0.901	0.556	2.437609e-04	Mk3	male	1.31175
Cox4i1	1.705157e-24	0.388263	0.968	0.941	2.805153e-20	Mk1	male	1.30882
Casp4	9.93409e-10	0.382846	0.54	0.416	1.63426e-05	Mk1	male	1.30391
Mrpl13	5.734333e-08	0.379125	0.69	0.383	9.433552e-04	Mk3	male	1.30055
Cox6c	1.183140e-15	0.368942	0.98	0.954	1.946384e-11	Mk2	male	1.29141
Ndufa7	2.554487e-10	0.359962	0.808	0.754	4.202387e-06	Mk1	male	1.28339
Cox7a2	3.520856e-12	0.356575	0.88	0.834	5.792161e-08	Mk1	male	1.28038
Ndufc2	2.505107e-12	0.356402	0.851	0.787	4.121152e-08	Mk1	male	1.28023
Mrps24	1.037979e-06	0.350456	0.587	0.498	1.707580e-02	Mk1	male	1.27496
Ndufb8	2.055259e-07	0.340867	0.753	0.675	3.381106e-03	Mk1	male	1.26652
Ndufa8	2.751315e-07	0.33968	0.599	0.504	4.526188e-03	Mk1	male	1.26548
Mrps21	2.925067e-07	0.336566	0.623	0.514	4.812028e-03	Mk1	male	1.26275
Ndufa2	2.215157e-10	0.331988	0.84	0.799	3.644154e-06	Mk1	male	1.25875
Itga2b	1.75107263375706e-14	0.327084	0.997	0.997	2.88068958979373e-10	Mk1	male	1.25448
Ndufb5	2.729009e-07	0.323424	0.776	0.707	4.489493e-03	Mk1	male	1.2513
Cox8a	2.879391e-09	0.322285	0.973	0.934	4.736886e-05	Mk2	male	1.25031
Ndufb9	2.122909e-07	0.321291	0.902	0.877	3.492398e-03	Mk2	male	1.24945
Ndufb9	8.744088e-11	0.305551	0.898	0.851	1.438490e-06	Mk1	male	1.23589
Mrpl51	6.049890e-07	0.300324	0.911	0.594	9.952674e-03	Mk3	male	1.23142
Uqcr11	4.629732e-07	0.298244	0.856	0.819	7.616372e-03	Mk1	male	1.22965
Cox7a2l	6.945300e-13	0.293034	0.991	0.951	1.142571e-08	Mk3	male	1.22521
Mrps14	8.696740e-07	0.292566	0.707	0.612	1.430701e-02	Mk1	male	1.22482
Ndufab1	1.893738e-06	0.288789	0.794	0.71	3.115388e-02	Mk1	male	1.22161
Mrpl33	1.113106e-07	0.282504	0.843	0.787	1.831171e-03	Mk1	male	1.2163
Uqcr11	1.400132e-06	0.281483	1	0.985	2.303357e-02	Mk3	male	1.21544
Cox4i1	3.600590e-07	0.261678	0.948	0.943	5.923330e-03	Mk2	male	1.19887
Gp1bb	8.91391692404808e-11	0.257445	0.723	0.278	1.46642847317515e-06	Mk3	male	1.19536
Cox7c	4.980760e-07	0.253501	0.982	0.937	8.193849e-03	Mk2	male	1.1921
Uqcrh	1.009836e-08	0.251249	0.913	0.886	1.661282e-04	Mk1	male	1.19024
Cox7a2l	2.898186e-06	0.243082	0.812	0.755	4.767806e-02	Mk1	male	1.18352
Ndufa2	2.133534e-09	0.240457	1	0.989	3.509877e-05	Mk3	male	1.18137
Uqcrb	1.852452e-08	0.213935	0.995	0.989	3.047470e-04	Mk3	male	1.15985
Cox7c	4.350489e-08	0.212992	0.982	0.954	7.156990e-04	Mk1	male	1.15909
Mrpl14	1.997122e-06	-0.117698	0.261	0.656	3.285466e-02	Mk3	female	0.921657
Fosb	5.83204e-13	-0.161025	0.239	0.547	9.59429e-09	Mk1	female	0.894389
Ndufs1	2.554421e-07	-0.228369	0.447	0.555	4.202277e-03	Mk1	male	0.853599
Cox6a1	1.752117e-07	-0.267037	0.92	0.989	2.882408e-03	Mk3	female	0.831024
Keap1	6.880305e-07	-0.292063	0.363	0.463	0.0113188	Mk1	male	0.816733
Mrps9	6.858077e-08	-0.302496	0.646	0.709	1.128222e-03	Mk1	male	0.810848
Fos	2.65839e-10	-0.304204	0.185	0.428	4.37331e-06	Mk1	female	0.809889
Ndufs2	5.528798e-09	-0.32389	0.261	0.714	9.095425e-05	Mk3	female	0.798913
Mrpl20	1.693959e-15	-0.326261	0.283	0.947	2.786731e-11	Mk3	female	0.797601
Gsr	1.982328e-07	-0.329499	0.387	0.493	0.00326113	Mk1	male	0.795813
Traf3	2.41238e-06	-0.342062	0.624	0.669	0.039686	Mk1	male	0.788913
Mrpl19	3.362968e-07	-0.342893	0.347	0.445	5.532419e-03	Mk1	male	0.788459
Mrpl12	9.238955e-12	-0.363118	0.413	0.921	1.519900e-07	Mk3	female	0.777482
Uqcrc1	3.718383e-07	-0.370153	0.574	0.688	6.117113e-03	Mk2	male	0.7737
Cox6b1	2.757965e-06	-0.371984	0.913	0.989	4.537127e-02	Mk3	female	0.772719
Eif2ak2	4.19602e-09	-0.385283	0.382	0.496	6.90287e-05	Mk1	male	0.765629
Tnfaip8	7.59791e-08	-0.388063	0.716	0.815	0.00124993	Mk2	male	0.764155
Ndufaf6	2.214899e-06	-0.395335	0.229	0.312	3.643730e-02	Mk1	male	0.760313
Cox10	1.407692e-07	-0.406994	0.344	0.439	2.315795e-03	Mk1	male	0.754193
Mrpl24	1.650640e-07	-0.411832	0.5	0.868	2.715469e-03	Mk3	female	0.751668
Ndufa12	9.845667e-08	-0.414034	0.507	0.926	1.619711e-03	Mk3	female	0.750522
Ndufs6	2.777080e-09	-0.415243	0.471	0.942	4.568574e-05	Mk3	female	0.749893
Cox6a1	2.449518e-06	-0.422517	0.718	0.875	4.029701e-02	Mk1	female	0.746121
Mrpl3	5.466819e-10	-0.42801	0.349	0.468	8.993464e-06	Mk1	male	0.743286
Uqcr10	1.435774e-07	-0.42856	0.739	0.995	2.361991e-03	Mk3	female	0.743003
Mrps33	8.391135e-09	-0.430805	0.536	0.979	1.380426e-04	Mk3	female	0.741848
Mrpl45	5.590823e-07	-0.432694	0.228	0.315	9.197463e-03	Mk1	male	0.740877
Gpx1	1.975397e-06	-0.446383	0.935	0.989	3.249726e-02	Mk3	female	0.73388
Cox7a2	5.489899e-14	-0.455867	0.812	0.995	9.031432e-10	Mk3	female	0.729072
Mrpl16	1.241076e-06	-0.473502	0.218	0.299	2.041695e-02	Mk1	male	0.720214
Bcl2l1	9.36184e-09	-0.478455	0.387	0.488	0.000154012	Mk1	male	0.717746
Uqcr11	1.451172e-11	-0.479168	0.87	0.989	2.387323e-07	Mk3	female	0.717391
Sod1	1.64977e-28	-0.484801	0.829	0.876	2.71404e-24	Mk1	male	0.714596
Sod1	9.65899e-18	-0.498078	0.808	0.862	1.589e-13	Mk2	male	0.70805
Cat	5.865132e-09	-0.498964	0.247	0.35	9.648729e-05	Mk1	male	0.707615
Mrpl52	9.688221e-07	-0.501258	0.594	0.989	1.593809e-02	Mk3	female	0.70649
F2r	5.66441242296581e-29	-0.514535	0.868	0.921	9.31852487702106e-25	Mk1	male	0.700019
Ndufab1	1.138937e-06	-0.517794	0.688	0.989	1.873666e-02	Mk3	female	0.698439
Ndufb8	3.877057e-10	-0.54213	0.471	0.984	6.378146e-06	Mk3	female	0.686756
Cox5b	6.463402e-16	-0.550869	0.855	0.984	1.063294e-11	Mk3	female	0.682609
Cox8a	5.966747e-15	-0.556146	0.681	0.972	9.815895e-11	Mk1	female	0.680117
Ndufa3	4.864992e-11	-0.559427	0.567	0.839	8.003399e-07	Mk1	female	0.678571
Hspa1b	3.6457e-10	-0.559579	0.507	0.852	5.99754e-06	Mk3	female	0.6785
Mrpl1	1.423540e-09	-0.56155	0.262	0.37	2.341866e-05	Mk1	male	0.677574
Ndufb1	3.451598e-10	-0.562104	0.601	0.846	5.678223e-06	Mk1	female	0.677314
Ndufa7	7.851644e-07	-0.563518	0.513	0.704	1.291674e-02	Mk1	female	0.67665
Itga2	1.91059108399181e-06	-0.566039	0.327	0.446	0.0314311	Mk2	male	0.675469
Mrps14	5.327751e-19	-0.569552	0.326	0.942	8.764683e-15	Mk3	female	0.673826
Uqcrh	9.323167e-11	-0.596672	0.949	0.989	1.533754e-06	Mk3	female	0.661277
Ndufv3	2.547067e-07	-0.600411	0.466	0.649	4.190181e-03	Mk1	female	0.659566
Sod1	1.73042e-11	-0.603795	0.618	0.868	2.84671e-07	Mk1	female	0.658021
Mrps22	1.879109e-07	-0.608743	0.125	0.2	3.091322e-03	Mk1	male	0.655768
Cox7a2	2.563721e-11	-0.610337	0.517	0.807	4.217577e-07	Mk1	female	0.655044
Cox7c	5.260229e-07	-0.613661	0.812	0.922	8.653603e-03	Mk2	female	0.653536
Mrpl33	7.676202e-09	-0.618321	0.66	0.802	1.262812e-04	Mk1	female	0.651429
Uqcrq	2.102471e-11	-0.61879	0.458	0.756	3.458775e-07	Mk1	female	0.651217
Mrpl47	8.636810e-08	-0.618982	0.157	0.239	1.420842e-03	Mk1	male	0.65113
Cox4i1	6.583060e-10	-0.620156	0.964	1	1.082979e-05	Mk3	female	0.6506
Ndufb3	3.760492e-07	-0.62991	0.529	0.693	6.186385e-03	Mk1	female	0.646217
Ndufa4	8.026430e-10	-0.633562	0.942	1	1.320428e-05	Mk3	female	0.644583
Ndufs8	6.980901e-11	-0.633745	0.203	0.677	1.148428e-06	Mk3	female	0.644501
Mtfr1	9.291824e-08	-0.63401	0.131	0.21	0.0015286	Mk1	male	0.644383
Tnfaip8	1.22841e-26	-0.639523	0.678	0.775	2.02086e-22	Mk1	male	0.641925
Uqcrb	2.093906e-10	-0.64187	0.487	0.779	3.444685e-06	Mk1	female	0.640882
Gp5	1.17934102525817e-06	-0.646376	0.479	0.646	0.0194013	Mk1	female	0.638883
Ndufb1	1.598234e-10	-0.660586	0.928	0.995	2.629254e-06	Mk3	female	0.632621
Ndufc1	8.303498e-07	-0.66435	0.385	0.65	1.366008e-02	Mk2	female	0.630973
Mrpl51	1.564115e-13	-0.672335	0.29	0.889	2.573125e-09	Mk3	female	0.62749
Cox5a	2.078992e-10	-0.672886	0.655	0.868	3.420149e-06	Mk1	female	0.627251
Cox8a	3.470875e-13	-0.67565	0.942	1	5.709937e-09	Mk3	female	0.62605
Cox5a	9.883800e-08	-0.684239	0.615	0.809	1.625984e-03	Mk2	female	0.622334
Ndufab1	6.049516e-07	-0.693626	0.529	0.675	9.952058e-03	Mk1	female	0.618298
Cox6b1	1.051184e-12	-0.695954	0.559	0.833	1.729303e-08	Mk1	female	0.617301
Cox14	2.738626e-14	-0.710669	0.384	0.947	4.505313e-10	Mk3	female	0.611037
Cox6a1	1.473469e-07	-0.721093	0.701	0.841	2.424005e-03	Mk2	female	0.606638
Cox7c	2.566962e-13	-0.726307	0.819	0.946	4.222909e-09	Mk1	female	0.604449
Mrps33	7.360233e-07	-0.728098	0.521	0.644	1.210832e-02	Mk1	female	0.6037
Ndufa2	1.467249e-11	-0.730722	0.546	0.793	2.413771e-07	Mk1	female	0.602602
Lyz2	7.72061e-08	-0.734525	0.345	0.56	0.00127012	Mk1	female	0.601016
Mrpl33	2.049982e-07	-0.734733	0.624	0.79	3.372425e-03	Mk2	female	0.600929
Gpx1	9.729236e-07	-0.74844	0.581	0.782	1.600557e-02	Mk2	female	0.595247
Ndufb1	1.571568e-07	-0.748544	0.59	0.819	2.585387e-03	Mk2	female	0.595204
Ndufa5	1.815099e-15	-0.752733	0.333	0.958	2.986019e-11	Mk3	female	0.593478
Mrpl18	2.649682e-07	-0.756301	0.412	0.577	4.358991e-03	Mk1	female	0.592012
Cox8a	3.687444e-13	-0.762749	0.658	0.946	6.066214e-09	Mk2	female	0.589372
Ndufb9	3.166817e-16	-0.763017	0.696	0.989	5.209730e-12	Mk3	female	0.589263
Ndufa13	1.565997e-11	-0.771825	0.471	0.725	2.576222e-07	Mk1	female	0.585676
Cox5b	1.432786e-07	-0.77579	0.444	0.739	2.357077e-03	Mk2	female	0.584069
Mrpl52	9.682081e-08	-0.777802	0.475	0.644	1.592799e-03	Mk1	female	0.583255
Cox6c	1.367405e-11	-0.78242	0.942	1	2.249518e-07	Mk3	female	0.581391
Sod1	2.14425e-15	-0.792909	0.995	0.996	3.5275e-11	Mk3	male	0.577179
Cox6b1	4.718233e-08	-0.793187	0.504	0.768	7.761966e-04	Mk2	female	0.577068
Ndufa4	2.597319e-13	-0.797081	0.685	0.893	4.272849e-09	Mk1	female	0.575512
Itga2b	4.27984996300715e-14	-0.799809	0.971	1	7.04078117414307e-10	Mk3	female	0.574425
Uqcrq	4.006320e-07	-0.801064	0.444	0.693	6.590798e-03	Mk2	female	0.573926
Cox4i1	1.464863e-19	-0.80313	0.765	0.961	2.409846e-15	Mk1	female	0.573104
Ndufb11	1.269070e-08	-0.806769	0.42	0.632	2.087747e-04	Mk1	female	0.571661
Ndufc1	1.282865e-07	-0.812568	0.496	0.663	2.110441e-03	Mk1	female	0.569367
Ndufb10	1.316843e-07	-0.813623	0.458	0.614	2.166338e-03	Mk1	female	0.568952
Uqcr10	3.077490e-12	-0.813628	0.462	0.726	5.062778e-08	Mk1	female	0.568949
Cox5b	1.155768e-15	-0.814505	0.492	0.823	1.901353e-11	Mk1	female	0.568604
Cox14	1.654880e-06	-0.821071	0.458	0.584	2.722443e-02	Mk1	female	0.566021
Mrpl30	5.736470e-25	-0.821917	0.145	0.841	9.437067e-21	Mk3	female	0.56569
Ndufc2	3.128667e-11	-0.824109	0.601	0.772	5.146970e-07	Mk1	female	0.564831
Uqcrh	3.540891e-08	-0.832345	0.573	0.803	5.825120e-04	Mk2	female	0.561616
Ndufb8	4.288715e-07	-0.838368	0.41	0.658	7.055365e-03	Mk2	female	0.559276
Pex5	9.403716e-08	-0.841058	0.179	0.298	0.001547	Mk2	male	0.558234
Ndufb7	6.112000e-10	-0.842132	0.576	0.735	1.005485e-05	Mk1	female	0.557818
Ndufa4	7.820577e-08	-0.842841	0.641	0.825	1.286563e-03	Mk2	female	0.557544
Mrpl34	7.776331e-08	-0.842994	0.294	0.504	1.279284e-03	Mk1	female	0.557486
Ndufa5	4.794407e-08	-0.844741	0.412	0.598	7.887278e-04	Mk1	female	0.556811
Ndufa7	7.330357e-07	-0.846429	0.427	0.666	1.205917e-02	Mk2	female	0.55616
Gpx1	1.347922e-15	-0.848661	0.634	0.874	2.217467e-11	Mk1	female	0.5553
Ndufa11	5.721926e-24	-0.848845	0.217	0.958	9.413140e-20	Mk3	female	0.555229
Mrpl36	9.103031e-07	-0.849754	0.361	0.516	1.497540e-02	Mk1	female	0.554879
Ndufa1	1.377155e-10	-0.850644	0.433	0.672	2.265557e-06	Mk1	female	0.554537
Ndufs7	2.838318e-09	-0.850789	0.429	0.626	4.669316e-05	Mk1	female	0.554481
Ndufa11	3.862321e-08	-0.864155	0.378	0.567	6.353905e-04	Mk1	female	0.549368
Cox4i1	1.186360e-11	-0.866432	0.65	0.919	1.951681e-07	Mk2	female	0.548502
Mrps16	3.493507e-19	-0.86821	0.225	0.889	5.747169e-15	Mk3	female	0.547826
Cox7a2	4.234306e-09	-0.874116	0.444	0.755	6.965856e-05	Mk2	female	0.545588
Ndufb6	3.248217e-18	-0.879481	0.246	0.915	5.343642e-14	Mk3	female	0.543563
Ndufb8	8.295938e-11	-0.880778	0.429	0.658	1.364765e-06	Mk1	female	0.543074
F2rl2	2.23042912885137e-07	-0.88471	0.906	0.944	0.00366928	Mk3	male	0.541596
Ndufb9	1.041766e-10	-0.887366	0.487	0.825	1.713810e-06	Mk2	female	0.5406
Ndufa13	2.696265e-07	-0.889678	0.419	0.701	4.435625e-03	Mk2	female	0.539735
Mrpl23	1.863963e-07	-0.892899	0.424	0.575	3.066405e-03	Mk1	female	0.538531
Uqcrh	2.526084e-18	-0.893517	0.655	0.888	4.155660e-14	Mk1	female	0.5383
Mrpl54	4.675094e-21	-0.903116	0.217	0.899	7.690997e-17	Mk3	female	0.534731
Ndufb6	3.877065e-08	-0.918192	0.311	0.509	6.378159e-04	Mk1	female	0.529172
Romo1	1.929118e-11	-0.922026	0.508	0.719	3.173591e-07	Mk1	female	0.527767
Ndufb2	5.598989e-09	-0.93043	0.395	0.586	9.210897e-05	Mk1	female	0.524702
Mrpl20	8.446810e-12	-0.944174	0.357	0.626	1.389585e-07	Mk1	female	0.519727
Uqcr11	5.590526e-16	-0.944548	0.504	0.812	9.196974e-12	Mk1	female	0.519592
Ndufb1	2.643091e-07	-0.946988	0.703	0.861	4.348149e-03	Mk4	male	0.518714
Uqcr11	4.226053e-08	-0.953999	0.453	0.725	6.952280e-04	Mk2	female	0.5162
Jun	1.8584e-19	-0.954067	0.899	0.995	3.05725e-15	Mk3	female	0.516175
Ndufb9	1.081105e-20	-0.960446	0.508	0.858	1.778526e-16	Mk1	female	0.513898
Mrpl57	2.603608e-24	-0.961319	0.217	0.942	4.283195e-20	Mk3	female	0.513587
Uqcr10	1.230746e-07	-0.968146	0.453	0.687	2.024700e-03	Mk2	female	0.511162
Cox6c	3.821365e-28	-0.979283	0.664	0.977	6.286527e-24	Mk1	female	0.507232
Ndufa13	6.217273e-13	-0.981052	0.5	0.979	1.022804e-08	Mk3	female	0.50661
Ndufa6	2.322652e-14	-0.982589	0.45	0.725	3.820996e-10	Mk1	female	0.506071
Ndufb4	6.131047e-12	-0.986275	0.424	0.651	1.008619e-07	Mk1	female	0.504779
Ndufb4	4.176286e-20	-0.992226	0.319	0.984	6.870408e-16	Mk3	female	0.502702
Gp5	1.41105009250551e-18	-1.00968	0.312	0.905	2.32131850718081e-14	Mk3	female	0.496656
Itga2	6.70432273192961e-28	-1.01619	0.247	0.45	1.10292813262974e-23	Mk1	male	0.494422
Uqcrc1	7.372245e-19	-1.06763	0.232	0.884	1.212808e-14	Mk3	female	0.477103
Ndufa1	3.754854e-08	-1.07047	0.376	0.644	6.177111e-04	Mk2	female	0.476164
Ndufaf8	2.066083e-07	-1.07577	0.286	0.456	3.398913e-03	Mk1	female	0.474419
Mrps17	6.392648e-12	-1.07878	0.188	0.64	1.051654e-07	Mk3	female	0.47343
Itga2	1.27400280285915e-16	-1.08002	0.181	0.735	2.09586201098359e-12	Mk3	female	0.473023
Ndufa11	7.051729e-08	-1.08809	0.325	0.612	1.160080e-03	Mk2	female	0.470384
Ndufa8	3.586083e-22	-1.09248	0.203	0.899	5.899465e-18	Mk3	female	0.468956
Mrps15	1.558127e-12	-1.09303	0.159	0.608	2.563275e-08	Mk3	female	0.468777
Ndufaf4	1.181285e-13	-1.09518	0.217	0.693	1.943332e-09	Mk3	female	0.468079
Cox6c	3.660039e-19	-1.10062	0.573	0.987	6.021131e-15	Mk2	female	0.466315
Ndufaf8	2.680236e-19	-1.11539	0.188	0.783	4.409256e-15	Mk3	female	0.461566
Mrps21	5.159835e-22	-1.1166	0.246	0.952	8.488445e-18	Mk3	female	0.46118
Mrpl34	1.341291e-06	-1.13434	0.248	0.507	2.206558e-02	Mk2	female	0.455543
Mrpl41	4.847440e-07	-1.14718	0.143	0.314	7.974524e-03	Mk1	female	0.451508
Ndufb11	3.783700e-09	-1.18495	0.342	0.647	6.224565e-05	Mk2	female	0.43984
Ndufa1	1.171545e-23	-1.20207	0.275	0.979	1.927309e-19	Mk3	female	0.434652
Mrps18c	4.595842e-20	-1.24848	0.181	0.82	7.560620e-16	Mk3	female	0.420891
Gsr	2.085698e-06	-1.27437	0.244	0.429	0.0343118	Mk3	male	0.413405
Ndufb2	4.541058e-25	-1.27843	0.21	0.947	7.470495e-21	Mk3	female	0.412244
Gp5	6.89260014123295e-09	-1.28566	0.911	0.932	0.00011339	Mk3	male	0.410182
Ndufs7	2.401963e-26	-1.31887	0.217	0.963	3.951469e-22	Mk3	female	0.400848
Mrpl18	5.811863e-30	-1.32158	0.181	0.974	9.561096e-26	Mk3	female	0.400098
Tnfaip8l2	2.81662e-07	-1.32963	0.029	0.075	0.00463363	Mk1	male	0.397871
Ndufb11	7.266042e-28	-1.37313	0.254	0.968	1.195337e-23	Mk3	female	0.386052
Mrps12	4.563450e-21	-1.47393	0.13	0.746	7.507331e-17	Mk3	female	0.36
Mrpl21	1.163983e-17	-1.4897	0.13	0.661	1.914868e-13	Mk3	female	0.356087
Mrpl48	1.199855e-12	-1.57666	0.145	0.571	1.973881e-08	Mk3	female	0.335258
Cox20	5.160598e-26	-1.64431	0.188	0.915	8.489700e-22	Mk3	female	0.319898
Fos	8.66424e-09	-1.71426	0.12	0.415	0.000142535	Mk2	female	0.304759
Mrpl34	7.383934e-34	-1.79421	0.138	0.915	1.214731e-29	Mk3	female	0.28833
Lyz2	4.98469e-28	-1.83418	0.239	0.937	8.20032e-24	Mk3	female	0.280451
Mrpl42	2.636851e-37	-1.92215	0.13	0.915	4.337883e-33	Mk3	female	0.263861
Fosb	4.32139e-49	-1.97714	0.065	0.958	7.10912e-45	Mk3	female	0.253992
Mrps24	1.628886e-31	-2.00251	0.145	0.878	2.679680e-27	Mk3	female	0.249565
Mrpl36	1.522778e-32	-2.00571	0.138	0.889	2.505121e-28	Mk3	female	0.249012
Cox4i1	5.952650e-07	-2.04389	0.559	0.957	9.792705e-03	Mk4	female	0.242508
Ndufc2	9.522255e-07	-2.06271	0.324	0.913	1.566506e-02	Mk4	female	0.239367
P2ry12	1.0200058557876e-08	-2.08685	0.174	0.466	0.000167801	Mk3	female	0.235394
Camp	8.19752e-12	-2.10486	0.171	0.518	1.34857e-07	Mk2	female	0.232474
Ndufa3	2.866647e-06	-2.19862	0.294	0.87	4.715921e-02	Mk4	female	0.217846
Ndufb7	3.148927e-07	-2.20436	0.324	0.957	5.180300e-03	Mk4	female	0.216981
Park7	2.151788e-06	-2.23767	0.353	0.87	3.539907e-02	Mk4	female	0.212028
Uqcrb	2.129428e-06	-2.2578	0.265	0.87	3.503122e-02	Mk4	female	0.209091
Mrpl23	1.733289e-38	-2.26414	0.123	0.942	2.851434e-34	Mk3	female	0.208174
Cox8a	1.176304e-07	-2.28011	0.441	0.957	1.935137e-03	Mk4	female	0.205882
Romo1	2.139207e-06	-2.28379	0.294	0.913	3.519210e-02	Mk4	female	0.205357
Ndufb4	2.778714e-06	-2.32944	0.206	0.826	4.571263e-02	Mk4	female	0.198962
Ndufb1	1.135894e-07	-2.36536	0.412	0.957	1.868660e-03	Mk4	female	0.194069
Uqcr11	9.441210e-07	-2.39398	0.412	0.913	1.553174e-02	Mk4	female	0.190257
Cox7a2	2.787459e-06	-2.39398	0.353	0.87	4.585649e-02	Mk4	female	0.190257
Ndufa4	1.497727e-06	-2.42188	0.441	0.913	2.463911e-02	Mk4	female	0.186613
Cox6b1	6.876225e-07	-2.45287	0.324	0.913	1.131208e-02	Mk4	female	0.182647
Camp	5.88839e-28	-2.47151	0.185	0.586	9.68699e-24	Mk1	female	0.180302
Mrps33	4.325057e-07	-2.5025	0.235	0.87	7.115152e-03	Mk4	female	0.176471
Ndufa1	1.326931e-07	-2.5639	0.294	0.913	2.182935e-03	Mk4	female	0.169118
Cox5a	8.467998e-07	-2.5639	0.294	0.87	1.393070e-02	Mk4	female	0.169118
Cox7b	4.535246e-07	-2.65701	0.294	0.913	7.460933e-03	Mk4	female	0.158548
Itga2	4.40571007865822e-09	-2.66032	0.117	0.327	7.24783365040063e-05	Mk3	male	0.158185
Mrpl51	2.794501e-06	-2.67938	0.118	0.739	4.597233e-02	Mk4	female	0.156109
Gp6	8.88733459798029e-19	-2.68556	0.113	0.477	1.46205541471374e-14	Mk3	male	0.155441
Ndufb9	2.110034e-07	-2.71074	0.206	0.87	3.471217e-03	Mk4	female	0.152751
Ndufc1	1.969924e-06	-2.73383	0.176	0.783	3.240722e-02	Mk4	female	0.150327
Cox6c	3.243279e-09	-2.75533	0.382	1	5.335518e-05	Mk4	female	0.148103
Gp1ba	9.16634634575279e-13	-2.75808	0.16	0.421	1.50795563733979e-08	Mk3	male	0.14782
Srxn1	3.820018e-09	-2.80376	0.033	0.218	6.284311e-05	Mk3	male	0.143214
Cox5b	3.763913e-07	-2.82024	0.324	0.87	6.192013e-03	Mk4	female	0.141587
Uqcr10	1.945007e-06	-2.84683	0.324	0.826	3.199730e-02	Mk4	female	0.139001
Uqcrq	3.050861e-07	-3.0664	0.206	0.826	5.018972e-03	Mk4	female	0.119377
Camp	1.72677e-42	-3.70066	0.152	0.963	2.84071e-38	Mk3	female	0.0769115
Fos	3.39314e-28	-3.90112	0.029	0.656	5.58206e-24	Mk3	female	0.0669336
Cd74	1.11993e-24	-4.23185	0.034	0.391	1.8424e-20	Mk1	female	0.0532213
Cd74	1.63681e-13	-4.31618	0.034	0.402	2.69271e-09	Mk2	female	0.0501996
Abcb6	0.0295359	-2.40358	0.01	0.051	1	Mk4	male	0.041
Abcg1	0.0997132	0.190684	0.065	0.026	1	Mk3	female	0.039
Cd74	1.59083e-29	-6.30284	0.029	0.661	2.61706e-25	Mk3	female	0.0126665
